# Supplementary material for: DNA from Lactobacillus paragasseri SBT2055 Activates Plasmacytoid Dendritic Cells and Induces IFN-α via TLR9
Source: Microorganisms. 2025 Jun 20;13(7):1440. doi: 10.3390/microorganisms13071440 (PMC12298028; doi:10.3390/microorganisms13071440)
Supplement: Supplementary file 1 [file microorganisms-13-01440-s001.zip]

Archive with 1 entries (1 files):
- microorganisms-3670679-supplementary.pdf
